# Supplementary material for: Associations between Blood Metabolic Profile at 7 Years Old and Eating Disorders in Adolescence: Findings from the Avon Longitudinal Study of Parents and Children
Source: Metabolites. 2019 Sep 19;9(9):191. doi: 10.3390/metabo9090191 (PMC6780115; doi:10.3390/metabo9090191)
Supplement: Supplementary file 1 [file metabolites-09-00191-s001.zip]

Archive with 2 entries (2 files):
- metabolites-562545-SupplementaryData.xlsx
- metabolites-562545-SupplementaryMaterial.docx
