# Supplementary material for: Associations between Blood Metabolic Profile at 7 Years Old and Eating Disorders in Adolescence: Findings from the Avon Longitudinal Study of Parents and Children
Source: Metabolites. 2019 Sep 19;9(9):191. doi: 10.3390/metabo9090191 (PMC6780115; doi:10.3390/metabo9090191)
Supplement: Supplementary file 1 [file metabolites-09-00191-s001.zip › metabolites-562545-SupplementaryData.xlsx]

## Sheet: TABLE S2
Table S2: Estimated odds ratios for anorexia nervosa at 14, 16, 18 years of age and cumulatively across all three time points according to metabolic trait concentrations at 7 years. Estimates refer to 1 standard deviation increase in metabolic trait concentration at 7 years
		At 14 years old						At 16 years old						At 18 years old						By 18 years old
Class and subclass	metabolic trait	N total	N cases	beta	lower CI	upper CI	P-value	N total	N cases	beta	lower CI	upper CI	P-value	N total	N cases	beta	lower CI	upper CI	P-value	N total	N cases	beta	lower CI	upper CI	P-value
Extremely large VLDL	Particle concentration (mol/l)	2309	87	0.930199	0.725598	1.19249	0.568057	1662	48	1.1613	0.880355	1.53191	0.289956	1523	26	0.414664	0.190141	0.904307	0.0269106	1273	127	1.02347	0.831585	1.25964	0.826638
Extremely large VLDL	Total lipids (mmol/l)	2309	87	0.938471	0.733731	1.20034	0.613047	1662	48	1.17078	0.887972	1.54365	0.263699	1523	26	0.434131	0.205924	0.915239	0.0283281	1273	127	1.02647	0.834412	1.26274	0.804739
Extremely large VLDL	Phospholipids (mmol/l)	2309	87	0.94134	0.737149	1.20209	0.627988	1662	48	1.16968	0.887903	1.54088	0.265058	1523	26	0.436928	0.206661	0.923764	0.0301923	1273	127	1.02509	0.83327	1.26106	0.814671
Extremely large VLDL	Total cholesterol (mmol/l)	2309	87	0.927436	0.72234	1.19076	0.55468	1662	48	1.17793	0.893652	1.55263	0.245209	1523	26	0.442469	0.215343	0.909151	0.0264741	1273	127	1.0295	0.837011	1.26626	0.783089
Extremely large VLDL	Cholesterol esters (mmol/l)	2309	87	0.916409	0.710642	1.18176	0.501072	1662	48	1.17587	0.891383	1.55114	0.251648	1523	26	0.469757	0.234448	0.941239	0.0331099	1273	127	1.03071	0.837036	1.26918	0.775796
Extremely large VLDL	Free cholesterol (mmol/l)	2309	87	0.941212	0.736837	1.20228	0.627623	1662	48	1.16933	0.887528	1.54061	0.266186	1523	26	0.436513	0.206866	0.921097	0.0295787	1273	127	1.02708	0.835294	1.26289	0.800009
Extremely large VLDL	Triglycerides (mmol/l)	2309	87	0.940491	0.735709	1.20227	0.62436	1662	48	1.16839	0.886052	1.54069	0.270144	1523	26	0.433313	0.204355	0.918795	0.029197	1273	127	1.02595	0.833914	1.26222	0.80854
Very large VLDL	Particle concentration (mol/l)	2309	87	0.945999	0.740362	1.20875	0.6571	1662	48	1.17137	0.890489	1.54084	0.258146	1523	26	0.426254	0.198963	0.913194	0.0282672	1273	127	1.02954	0.837702	1.26532	0.781979
Very large VLDL	Total lipids (mmol/l)	2309	87	0.945845	0.740555	1.20804	0.655604	1662	48	1.17839	0.896477	1.54896	0.239347	1523	26	0.437533	0.208536	0.917993	0.0287956	1273	127	1.02847	0.83673	1.26415	0.789715
Very large VLDL	Phospholipids (mmol/l)	2309	87	0.940755	0.735869	1.20269	0.626031	1662	48	1.16989	0.889106	1.53936	0.26247	1523	26	0.435699	0.204425	0.928623	0.0314165	1273	127	1.02685	0.834931	1.26288	0.801822
Very large VLDL	Total cholesterol (mmol/l)	2309	87	0.924182	0.72006	1.18617	0.535787	1662	48	1.18001	0.896453	1.55325	0.237834	1523	26	0.437306	0.21162	0.903678	0.0255191	1273	127	1.02536	0.83377	1.26097	0.812429
Very large VLDL	Cholesterol esters (mmol/l)	2309	87	0.919505	0.715387	1.18186	0.512299	1662	48	1.18511	0.900934	1.55892	0.224689	1523	26	0.438305	0.214404	0.896027	0.0237665	1273	127	1.02504	0.833696	1.26029	0.814533
Very large VLDL	Free cholesterol (mmol/l)	2309	87	0.929686	0.725615	1.19115	0.564209	1662	48	1.17261	0.890205	1.5446	0.257357	1523	26	0.43939	0.209896	0.919809	0.02913	1273	127	1.02544	0.833599	1.26143	0.812107
Very large VLDL	Triglycerides (mmol/l)	2309	87	0.953771	0.748108	1.21597	0.702495	1662	48	1.17953	0.897752	1.54976	0.235806	1523	26	0.441276	0.211126	0.922314	0.0296327	1273	127	1.02967	0.837954	1.26526	0.780886
Large VLDL	Particle concentration (mol/l)	2309	87	0.941808	0.737459	1.20278	0.630923	1662	48	1.20234	0.917826	1.57504	0.181045	1523	26	0.451876	0.226959	0.899686	0.0237699	1273	127	1.01977	0.829679	1.25341	0.852447
Large VLDL	Total lipids (mmol/l)	2309	87	0.938643	0.734585	1.19939	0.61266	1662	48	1.20421	0.919241	1.57751	0.177414	1523	26	0.45676	0.230961	0.903313	0.0243075	1273	127	1.01903	0.829	1.25262	0.857928
Large VLDL	Phospholipids (mmol/l)	2309	87	0.936649	0.732954	1.19695	0.60092	1662	48	1.20101	0.916283	1.5742	0.184615	1523	26	0.463425	0.235265	0.912853	0.0261771	1273	127	1.01871	0.828595	1.25245	0.860376
Large VLDL	Total cholesterol (mmol/l)	2309	87	0.928709	0.725569	1.18872	0.557028	1662	48	1.2058	0.91948	1.58127	0.176046	1523	26	0.472819	0.24478	0.913299	0.0257499	1273	127	1.02076	0.830331	1.25486	0.845374
Large VLDL	Cholesterol esters (mmol/l)	2309	87	0.914664	0.713258	1.17294	0.482101	1662	48	1.21688	0.927665	1.59626	0.156286	1523	26	0.485054	0.259276	0.907438	0.0235807	1273	127	1.01511	0.825353	1.2485	0.887026
Large VLDL	Free cholesterol (mmol/l)	2309	87	0.941769	0.737356	1.20285	0.630831	1662	48	1.19344	0.909713	1.56566	0.201683	1523	26	0.469455	0.236702	0.931076	0.0304361	1273	127	1.02535	0.834266	1.26021	0.811938
Large VLDL	Triglycerides (mmol/l)	2309	87	0.943139	0.738706	1.20415	0.638613	1662	48	1.20403	0.91943	1.57673	0.177189	1523	26	0.45149	0.226713	0.899127	0.0236669	1273	127	1.01845	0.82859	1.2518	0.862141
Medium VLDL	Particle concentration (mol/l)	2309	87	0.909156	0.709674	1.16471	0.45112	1662	48	1.23117	0.941743	1.60955	0.128265	1523	26	0.471304	0.252143	0.880957	0.0184177	1273	127	1.00415	0.816851	1.2344	0.968628
Medium VLDL	Total lipids (mmol/l)	2309	87	0.903729	0.704943	1.15857	0.424483	1662	48	1.23535	0.944494	1.61578	0.122818	1523	26	0.482301	0.262012	0.887799	0.0191685	1273	127	1.00206	0.814874	1.23225	0.984412
Medium VLDL	Phospholipids (mmol/l)	2309	87	0.897569	0.70043	1.15019	0.39307	1662	48	1.23503	0.943019	1.61747	0.1251	1523	26	0.501785	0.278287	0.904778	0.0218682	1273	127	0.999771	0.812925	1.22956	0.998268
Medium VLDL	Total cholesterol (mmol/l)	2309	87	0.88106	0.687009	1.12992	0.318456	1662	48	1.23059	0.934076	1.62124	0.140177	1523	26	0.574352	0.338055	0.975817	0.0403168	1273	127	0.998872	0.811497	1.22951	0.991502
Medium VLDL	Cholesterol esters (mmol/l)	2309	87	0.872771	0.683514	1.11443	0.275189	1662	48	1.21064	0.909273	1.61188	0.190617	1523	26	0.667855	0.416144	1.07182	0.0944077	1273	127	0.994287	0.806984	1.22506	0.957093
Medium VLDL	Free cholesterol (mmol/l)	2309	87	0.903606	0.706014	1.1565	0.420761	1662	48	1.23288	0.941178	1.61499	0.128546	1523	26	0.507476	0.282186	0.912633	0.0234958	1273	127	1.00401	0.816715	1.23426	0.969679
Medium VLDL	Triglycerides (mmol/l)	2309	87	0.919338	0.718595	1.17616	0.503437	1662	48	1.23157	0.943349	1.60785	0.125712	1523	26	0.449247	0.234926	0.859092	0.0155577	1273	127	1.00418	0.817053	1.23417	0.968372
Small VLDL	Particle concentration (mol/l)	2309	87	0.86045	0.673528	1.09925	0.229073	1662	48	1.27514	0.967754	1.68016	0.0841565	1523	26	0.507547	0.301879	0.853334	0.0105194	1273	127	0.971855	0.790343	1.19505	0.786658
Small VLDL	Total lipids (mmol/l)	2309	87	0.8292	0.648883	1.05962	0.13438	1662	48	1.28573	0.969556	1.70502	0.0809376	1523	26	0.534005	0.327957	0.869509	0.0116657	1273	127	0.953402	0.775203	1.17257	0.651263
Small VLDL	Phospholipids (mmol/l)	2309	87	0.845432	0.664271	1.076	0.172366	1662	48	1.29905	0.977405	1.72654	0.0714647	1523	26	0.547472	0.342798	0.87435	0.0116658	1273	127	0.954495	0.777771	1.17137	0.655726
Small VLDL	Total cholesterol (mmol/l)	2309	87	0.768714	0.601948	0.98168	0.0350178	1662	48	1.22763	0.910763	1.65474	0.178195	1523	26	0.658307	0.423041	1.02441	0.0638729	1273	127	0.919884	0.748115	1.13109	0.428435
Small VLDL	Cholesterol esters (mmol/l)	2309	87	0.753711	0.590213	0.962499	0.0234314	1662	48	1.1753	0.868803	1.58993	0.294766	1523	26	0.720932	0.466818	1.11337	0.140041	1273	127	0.909384	0.74	1.11754	0.366399
Small VLDL	Free cholesterol (mmol/l)	2309	87	0.828116	0.650015	1.05501	0.126884	1662	48	1.28792	0.966298	1.7166	0.0843299	1523	26	0.583851	0.370009	0.921279	0.0207616	1273	127	0.951465	0.774484	1.16889	0.635639
Small VLDL	Triglycerides (mmol/l)	2309	87	0.896048	0.703421	1.14142	0.374098	1662	48	1.26937	0.96955	1.66191	0.082736	1523	26	0.473959	0.271238	0.828189	0.0087423	1273	127	0.986213	0.802924	1.21134	0.894715
Very Small VLDL	Particle concentration (mol/l)	2309	87	0.793827	0.627574	1.00412	0.0541471	1662	48	1.11611	0.82512	1.50971	0.476018	1523	26	0.853648	0.565139	1.28944	0.452086	1273	127	0.921668	0.75103	1.13108	0.434878
Very Small VLDL	Total lipids (mmol/l)	2309	87	0.770959	0.609136	0.975772	0.0304643	1662	48	1.09908	0.810502	1.49041	0.543217	1523	26	0.884541	0.584325	1.339	0.561939	1273	127	0.913304	0.744792	1.11994	0.383513
Very Small VLDL	Phospholipids (mmol/l)	2309	87	0.790621	0.626115	0.99835	0.0484004	1662	48	1.04406	0.768218	1.41894	0.78298	1523	26	0.99405	0.657207	1.50354	0.97745	1273	127	0.895749	0.728942	1.10073	0.295029
Very Small VLDL	Total cholesterol (mmol/l)	2309	87	0.810732	0.651368	1.00909	0.0602493	1662	48	1.02795	0.754417	1.40066	0.861364	1523	26	1.03824	0.68755	1.56781	0.858352	1273	127	0.934587	0.765803	1.14057	0.505611
Very Small VLDL	Cholesterol esters (mmol/l)	2309	87	0.78766	0.629183	0.986054	0.0372974	1662	48	1.03014	0.757234	1.40141	0.850003	1523	26	0.96283	0.640236	1.44797	0.855627	1273	127	0.925933	0.759922	1.12821	0.445263
Very Small VLDL	Free cholesterol (mmol/l)	2309	87	0.871702	0.70663	1.07534	0.199884	1662	48	1.02019	0.746898	1.39349	0.9	1523	26	1.21636	0.775397	1.90809	0.393874	1273	127	0.960469	0.785033	1.17511	0.695103
Very Small VLDL	Triglycerides (mmol/l)	2309	87	0.869723	0.686417	1.10198	0.247752	1662	48	1.24678	0.94137	1.65127	0.123923	1523	26	0.542782	0.337775	0.872216	0.0115732	1273	127	0.955961	0.778391	1.17404	0.667504
IDL	Particle concentration (mol/l)	2309	87	0.814599	0.64383	1.03066	0.0875691	1662	48	1.00389	0.737732	1.36607	0.980296	1523	26	1.01073	0.667842	1.52966	0.959742	1273	127	0.907703	0.736617	1.11853	0.363468
IDL	Total lipids (mmol/l)	2309	87	0.811088	0.642797	1.02344	0.0776159	1662	48	0.994481	0.731216	1.35253	0.971861	1523	26	1.07035	0.709802	1.61405	0.745625	1273	127	0.902826	0.734705	1.10942	0.330891
IDL	Phospholipids (mmol/l)	2309	87	0.826326	0.65361	1.04468	0.110807	1662	48	0.970252	0.711085	1.32388	0.848947	1523	26	1.07235	0.708945	1.62204	0.740763	1273	127	0.895991	0.727166	1.10401	0.30253
IDL	Total cholesterol (mmol/l)	2309	87	0.80886	0.641662	1.01962	0.0725777	1662	48	0.990991	0.729202	1.34676	0.953891	1523	26	1.12636	0.749754	1.69214	0.566631	1273	127	0.906777	0.738946	1.11273	0.348701
IDL	Cholesterol esters (mmol/l)	2309	87	0.803132	0.636744	1.013	0.0641796	1662	48	1.01196	0.745051	1.37448	0.939344	1523	26	1.10111	0.732676	1.65481	0.643069	1273	127	0.911165	0.742568	1.11804	0.372847
IDL	Free cholesterol (mmol/l)	2309	87	0.833517	0.662524	1.04864	0.120064	1662	48	0.945353	0.694156	1.28745	0.721385	1523	26	1.17956	0.782757	1.77751	0.429939	1273	127	0.902589	0.735362	1.10784	0.326926
IDL	Triglycerides (mmol/l)	2309	87	0.887821	0.703634	1.12022	0.315867	1662	48	1.07087	0.798804	1.4356	0.647061	1523	26	0.754063	0.483137	1.17692	0.213949	1273	127	0.948965	0.772824	1.16525	0.617048
Large LDL	Particle concentration (mol/l)	2309	87	0.826076	0.651372	1.04764	0.115005	1662	48	0.992451	0.72781	1.35332	0.961807	1523	26	1.00529	0.66155	1.52764	0.980278	1273	127	0.890831	0.721087	1.10053	0.283813
Large LDL	Total lipids (mmol/l)	2309	87	0.82183	0.65061	1.03811	0.0997239	1662	48	0.992597	0.729601	1.35039	0.962267	1523	26	1.03558	0.684769	1.56611	0.868424	1273	127	0.893908	0.726439	1.09998	0.289323
Large LDL	Phospholipids (mmol/l)	2309	87	0.816068	0.645822	1.03119	0.088632	1662	48	0.995301	0.731367	1.35448	0.976101	1523	26	1.03085	0.681046	1.56031	0.885777	1273	127	0.886246	0.72015	1.09065	0.254095
Large LDL	Total cholesterol (mmol/l)	2309	87	0.82014	0.650002	1.03481	0.094622	1662	48	0.987577	0.726332	1.34279	0.936442	1523	26	1.067	0.707097	1.61008	0.757379	1273	127	0.89255	0.726125	1.09712	0.280306
Large LDL	Cholesterol esters (mmol/l)	2309	87	0.816997	0.647106	1.03149	0.0892636	1662	48	0.999917	0.735695	1.35903	0.999577	1523	26	1.04217	0.690006	1.57406	0.844368	1273	127	0.891981	0.725395	1.09682	0.278472
Large LDL	Free cholesterol (mmol/l)	2309	87	0.831865	0.660854	1.04713	0.116938	1662	48	0.95221	0.699692	1.29586	0.755442	1523	26	1.1433	0.758909	1.72239	0.521842	1273	127	0.895683	0.729618	1.09954	0.292353
Large LDL	Triglycerides (mmol/l)	2309	87	0.908567	0.720115	1.14634	0.418819	1662	48	1.02323	0.756826	1.3834	0.881375	1523	26	0.826498	0.525931	1.29884	0.408664	1273	127	0.961377	0.78143	1.18276	0.709511
Medium LDL	Particle concentration (mol/l)	2309	87	0.82563	0.646983	1.05361	0.123508	1662	48	1.01415	0.745375	1.37983	0.928752	1523	26	0.933156	0.606228	1.43639	0.753235	1273	127	0.884562	0.71257	1.09807	0.266171
Medium LDL	Total lipids (mmol/l)	2309	87	0.818977	0.647023	1.03663	0.0967552	1662	48	1.01049	0.743319	1.37369	0.946887	1523	26	0.989056	0.652131	1.50005	0.958703	1273	127	0.887475	0.719995	1.09391	0.263251
Medium LDL	Phospholipids (mmol/l)	2309	87	0.821834	0.651811	1.03621	0.0970731	1662	48	1.0576	0.780266	1.4335	0.718173	1523	26	0.959197	0.633686	1.45192	0.843858	1273	127	0.898673	0.732372	1.10274	0.306174
Medium LDL	Total cholesterol (mmol/l)	2309	87	0.815609	0.644966	1.0314	0.0887914	1662	48	0.997038	0.732999	1.35619	0.984923	1523	26	1.02652	0.678811	1.55233	0.901294	1273	127	0.884699	0.718204	1.08979	0.249467
Medium LDL	Cholesterol esters (mmol/l)	2309	87	0.814071	0.642335	1.03172	0.0888252	1662	48	0.999222	0.734099	1.3601	0.996053	1523	26	1.0077	0.665061	1.52687	0.971138	1273	127	0.881996	0.71471	1.08844	0.241917
Medium LDL	Free cholesterol (mmol/l)	2309	87	0.828902	0.659465	1.04187	0.107751	1662	48	0.988078	0.728597	1.33997	0.938491	1523	26	1.11201	0.740377	1.67018	0.608955	1273	127	0.901067	0.735425	1.10402	0.314817
Medium LDL	Triglycerides (mmol/l)	2309	87	0.912112	0.717963	1.15876	0.451259	1662	48	1.01774	0.74977	1.38149	0.910182	1523	26	0.777339	0.464596	1.3006	0.33749	1273	127	0.936455	0.753133	1.1644	0.554756
Small LDL	Particle concentration (mol/l)	2309	87	0.842157	0.66276	1.07011	0.159862	1662	48	1.03273	0.762575	1.39859	0.835117	1523	26	0.938527	0.612784	1.43743	0.770523	1273	127	0.899353	0.727199	1.11226	0.327815
Small LDL	Total lipids (mmol/l)	2309	87	0.825428	0.652293	1.04452	0.110194	1662	48	1.02627	0.756371	1.39249	0.867702	1523	26	0.977842	0.645009	1.48242	0.915941	1273	127	0.891654	0.72367	1.09863	0.281595
Small LDL	Phospholipids (mmol/l)	2309	87	0.846013	0.672325	1.06457	0.15379	1662	48	1.06294	0.785956	1.43755	0.691888	1523	26	0.991726	0.657512	1.49582	0.968395	1273	127	0.91408	0.745501	1.12078	0.387741
Small LDL	Total cholesterol (mmol/l)	2309	87	0.821537	0.650038	1.03828	0.0998702	1662	48	1.00348	0.738458	1.36361	0.982291	1523	26	1.02248	0.676578	1.54521	0.915979	1273	127	0.886428	0.720007	1.09131	0.25582
Small LDL	Cholesterol esters (mmol/l)	2309	87	0.821724	0.647185	1.04334	0.107019	1662	48	1.00052	0.735194	1.3616	0.997359	1523	26	0.991905	0.653363	1.50586	0.969563	1273	127	0.880381	0.712274	1.08816	0.238627
Small LDL	Free cholesterol (mmol/l)	2309	87	0.84663	0.676589	1.0594	0.145534	1662	48	1.01586	0.75052	1.375	0.918875	1523	26	1.16319	0.777889	1.73934	0.461488	1273	127	0.92827	0.760025	1.13376	0.465682
Small LDL	Triglycerides (mmol/l)	2309	87	0.899834	0.705604	1.14753	0.394914	1662	48	1.09984	0.827171	1.4624	0.512679	1523	26	0.609286	0.342946	1.08247	0.0910829	1273	127	0.942215	0.758879	1.16984	0.589804
Very large HDL	Particle concentration (mol/l)	2309	87	1.0767	0.871094	1.33082	0.49429	1662	48	0.845461	0.621576	1.14999	0.284814	1523	26	1.38964	0.95492	2.02226	0.0856171	1273	127	1.04547	0.861553	1.26866	0.652379
Very large HDL	Total lipids (mmol/l)	2309	87	1.07587	0.870596	1.32954	0.498389	1662	48	0.857661	0.632219	1.16349	0.323745	1523	26	1.38856	0.95291	2.02339	0.0874757	1273	127	1.05025	0.865112	1.275	0.620252
Very large HDL	Phospholipids (mmol/l)	2309	87	1.08636	0.877943	1.34426	0.445947	1662	48	0.831079	0.609549	1.13312	0.242073	1523	26	1.4294	0.981368	2.08199	0.0626114	1273	127	1.03377	0.851803	1.2546	0.73673
Very large HDL	Total cholesterol (mmol/l)	2309	87	1.06323	0.85994	1.31458	0.571189	1662	48	0.890382	0.660826	1.19968	0.445334	1523	26	1.33805	0.910554	1.96624	0.138118	1273	127	1.06005	0.872241	1.28831	0.557778
Very large HDL	Cholesterol esters (mmol/l)	2309	87	1.05679	0.854492	1.30697	0.610425	1662	48	0.901911	0.671277	1.21179	0.493256	1523	26	1.32978	0.903047	1.95816	0.148887	1273	127	1.06439	0.87572	1.29372	0.53074
Very large HDL	Free cholesterol (mmol/l)	2309	87	1.07732	0.871661	1.3315	0.490767	1662	48	0.865078	0.63737	1.17414	0.352404	1523	26	1.34432	0.919132	1.9662	0.12719	1273	127	1.04657	0.861657	1.27115	0.646343
Very large HDL	Triglycerides (mmol/l)	2309	87	0.996706	0.801052	1.24015	0.976395	1662	48	1.01596	0.756901	1.36369	0.91602	1523	26	1.02962	0.69357	1.52849	0.884867	1273	127	1.10174	0.906398	1.33917	0.330551
Large HDL	Particle concentration (mol/l)	2309	87	1.13249	0.913153	1.40451	0.257301	1662	48	0.823428	0.606247	1.11841	0.213642	1523	26	1.62545	1.11102	2.37806	0.01234	1273	127	1.04925	0.863787	1.27452	0.628092
Large HDL	Total lipids (mmol/l)	2309	87	1.13232	0.913231	1.40397	0.257356	1662	48	0.825239	0.60744	1.12113	0.219213	1523	26	1.61432	1.10547	2.3574	0.0131745	1273	127	1.04137	0.857451	1.26473	0.682662
Large HDL	Phospholipids (mmol/l)	2309	87	1.11639	0.899859	1.38504	0.316909	1662	48	0.827163	0.608507	1.12439	0.225717	1523	26	1.60523	1.09742	2.34804	0.0147267	1273	127	1.02874	0.8467	1.24992	0.775497
Large HDL	Total cholesterol (mmol/l)	2309	87	1.14652	0.924222	1.42228	0.213735	1662	48	0.822728	0.606225	1.11655	0.21043	1523	26	1.62369	1.10907	2.37708	0.0126927	1273	127	1.05018	0.864539	1.27569	0.621761
Large HDL	Cholesterol esters (mmol/l)	2309	87	1.15268	0.929145	1.43	0.196419	1662	48	0.825613	0.608647	1.11992	0.217995	1523	26	1.61365	1.10095	2.36509	0.0141666	1273	127	1.05382	0.867779	1.27973	0.596859
Large HDL	Free cholesterol (mmol/l)	2309	87	1.12334	0.905366	1.39378	0.290651	1662	48	0.813109	0.598004	1.10559	0.186939	1523	26	1.65635	1.13493	2.41734	0.00889258	1273	127	1.03668	0.852366	1.26085	0.718353
Large HDL	Triglycerides (mmol/l)	2309	87	1.00694	0.809708	1.25222	0.950415	1662	48	0.99529	0.745046	1.32959	0.974511	1523	26	1.23224	0.839998	1.80765	0.285445	1273	127	1.04759	0.860124	1.27591	0.643992
Medium HDL	Particle concentration (mol/l)	2309	87	1.12114	0.897282	1.40085	0.314309	1662	48	0.999453	0.746642	1.33787	0.997067	1523	26	1.35142	0.902307	2.02406	0.143965	1273	127	1.01033	0.832652	1.22591	0.917088
Medium HDL	Total lipids (mmol/l)	2309	87	1.13026	0.90541	1.41094	0.279278	1662	48	0.982644	0.735115	1.31352	0.905879	1523	26	1.41318	0.946467	2.11003	0.0908457	1273	127	1.0009	0.825612	1.2134	0.992716
Medium HDL	Phospholipids (mmol/l)	2309	87	1.1198	0.897187	1.39764	0.317033	1662	48	1.00657	0.751871	1.34755	0.964907	1523	26	1.32497	0.888235	1.97646	0.167863	1273	127	1.01834	0.839389	1.23544	0.853776
Medium HDL	Total cholesterol (mmol/l)	2309	87	1.15464	0.924481	1.44211	0.204908	1662	48	0.923119	0.691936	1.23154	0.586501	1523	26	1.61106	1.07458	2.41536	0.0209932	1273	127	0.987209	0.813417	1.19813	0.896324
Medium HDL	Cholesterol esters (mmol/l)	2309	87	1.16812	0.934948	1.45944	0.171353	1662	48	0.916419	0.687061	1.22234	0.552588	1523	26	1.60524	1.07037	2.40738	0.0220877	1273	127	0.989564	0.815556	1.2007	0.915331
Medium HDL	Free cholesterol (mmol/l)	2309	87	1.08937	0.872573	1.36003	0.449627	1662	48	0.956984	0.716194	1.27873	0.766217	1523	26	1.61005	1.07055	2.42142	0.022174	1273	127	0.976926	0.803811	1.18732	0.814532
Medium HDL	Triglycerides (mmol/l)	2309	87	0.908895	0.719575	1.14803	0.422792	1662	48	1.23559	0.919772	1.65985	0.16012	1523	26	0.633749	0.405271	0.991035	0.0455607	1273	127	0.96142	0.782698	1.18095	0.707705
Small HDL	Particle concentration (mol/l)	2309	87	1.02908	0.828091	1.27886	0.795968	1662	48	1.17254	0.882494	1.55791	0.272287	1523	26	0.841456	0.561781	1.26036	0.402363	1273	127	0.956646	0.788282	1.16097	0.653608
Small HDL	Total lipids (mmol/l)	2309	87	1.03067	0.826719	1.28493	0.788315	1662	48	1.13687	0.853212	1.51483	0.381054	1523	26	0.984953	0.664586	1.45975	0.939792	1273	127	0.94964	0.783294	1.15131	0.598957
Small HDL	Phospholipids (mmol/l)	2309	87	1.09397	0.881959	1.35695	0.413847	1662	48	1.16981	0.877567	1.55938	0.284871	1523	26	0.870765	0.582313	1.3021	0.500258	1273	127	0.999118	0.822897	1.21308	0.992892
Small HDL	Total cholesterol (mmol/l)	2309	87	0.971112	0.777298	1.21325	0.796342	1662	48	1.00802	0.749416	1.35587	0.95787	1523	26	1.23646	0.817598	1.86992	0.314542	1273	127	0.920771	0.758927	1.11713	0.402633
Small HDL	Cholesterol esters (mmol/l)	2309	87	0.934841	0.749965	1.16529	0.54896	1662	48	0.981077	0.729314	1.31975	0.899521	1523	26	1.2435	0.817496	1.89149	0.308513	1273	127	0.905828	0.746818	1.09869	0.315252
Small HDL	Free cholesterol (mmol/l)	2309	87	1.16466	0.934559	1.45143	0.174681	1662	48	1.12627	0.842315	1.50595	0.422415	1523	26	1.09362	0.739677	1.61693	0.65375	1273	127	1.02654	0.84768	1.24313	0.788604
Small HDL	Triglycerides (mmol/l)	2309	87	0.910513	0.718584	1.1537	0.437642	1662	48	1.22895	0.926271	1.63052	0.152987	1523	26	0.511107	0.306074	0.853487	0.0103018	1273	127	1.00584	0.820928	1.2324	0.955195
Lipoprotein particle size	VLDL particle size (nm)	2309	87	0.980447	0.781599	1.22988	0.864423	1662	48	1.27141	0.95579	1.69125	0.0990709	1523	26	0.515953	0.30443	0.874445	0.013956	1273	127	1.0512	0.859711	1.28534	0.626499
Lipoprotein particle size	LDL particle size (nm)	2309	87	0.994616	0.793908	1.24606	0.962555	1662	48	0.87875	0.656482	1.17627	0.384977	1523	26	1.19088	0.776487	1.82642	0.423366	1273	127	1.02308	0.839453	1.24688	0.821129
Lipoprotein particle size	HDL particle size (nm)	2309	87	1.11424	0.896344	1.38511	0.329896	1662	48	0.820946	0.605759	1.11257	0.203325	1523	26	1.583	1.07518	2.33066	0.0199519	1273	127	1.0715	0.881668	1.3022	0.487612
Cholesterol	Total cholesterol (mmol/l)	2309	87	0.854608	0.679094	1.07548	0.180397	1662	48	0.995189	0.73345	1.35033	0.975293	1523	26	1.13409	0.756677	1.69974	0.542213	1273	127	0.91824	0.748615	1.1263	0.413037
Cholesterol	VLDL cholesterol (mmol/l)	2309	87	0.806146	0.627811	1.03514	0.091175	1662	48	1.2209	0.912542	1.63345	0.179022	1523	26	0.639963	0.399433	1.02533	0.0634632	1273	127	0.96264	0.781789	1.18533	0.719878
Cholesterol	Remnant cholesterol (mmol/l)	2309	87	0.780924	0.613939	0.993329	0.0439574	1662	48	1.13587	0.838369	1.53895	0.410957	1523	26	0.826874	0.541501	1.26264	0.378753	1273	127	0.927752	0.753907	1.14168	0.478729
Cholesterol	LDL cholesterol (mmol/l)	2309	87	0.818667	0.648297	1.03381	0.0928312	1662	48	0.993639	0.73071	1.35118	0.967539	1523	26	1.04595	0.692489	1.57983	0.830917	1273	127	0.888751	0.722432	1.09336	0.264574
Cholesterol	HDL cholesterol (mmol/l)	2309	87	1.10816	0.893479	1.37443	0.349896	1662	48	0.87185	0.647015	1.17481	0.367472	1523	26	1.55424	1.06191	2.27483	0.0232651	1273	127	1.01995	0.839786	1.23875	0.84214
Cholesterol	HDL2 cholesterol (mmol/l)	2309	87	1.1243	0.90393	1.39839	0.292544	1662	48	0.847037	0.629253	1.1402	0.273621	1523	26	1.61163	1.08869	2.38574	0.0170996	1273	127	1.01633	0.835722	1.23598	0.871079
Cholesterol	HDL3 cholesterol (mmol/l)	2309	87	1.07569	0.868806	1.33184	0.50317	1662	48	0.926673	0.688841	1.24662	0.614782	1523	26	1.44531	0.995555	2.09826	0.0528013	1273	127	1.02483	0.844792	1.24324	0.803497
Cholesterol	Esterified cholesterol (mmol/l)	2309	87	0.873991	0.694826	1.09936	0.249864	1661	48	1.02635	0.757264	1.39104	0.866875	1523	26	1.15282	0.768578	1.72917	0.491761	1273	127	0.924733	0.753747	1.13451	0.453165
Cholesterol	Free cholesterol (mmol/l)	2308	87	0.819859	0.652029	1.03089	0.089195	1660	48	0.926716	0.683121	1.25718	0.624759	1522	26	1.08164	0.724191	1.61552	0.701417	1273	127	0.908803	0.742376	1.11254	0.354135
Glycerides and phospholipids	Triglycerides (mmol/l)	2309	87	0.909162	0.712071	1.1608	0.444936	1662	48	1.21798	0.927138	1.60006	0.156623	1523	26	0.478014	0.261583	0.873517	0.0164138	1273	127	0.997297	0.810767	1.22674	0.97956
Glycerides and phospholipids	VLDL triglycerides (mmol/l)	2309	87	0.921486	0.721085	1.17758	0.513428	1662	48	1.2264	0.937519	1.60428	0.136442	1523	26	0.445893	0.232591	0.854807	0.0149979	1273	127	1.0061	0.818344	1.23694	0.95395
Glycerides and phospholipids	LDL triglycerides (mmol/l)	2309	87	0.90658	0.715414	1.14883	0.416964	1662	48	1.03707	0.768239	1.39997	0.812067	1523	26	0.769957	0.471902	1.25627	0.295287	1273	127	0.949031	0.767689	1.17321	0.628725
Glycerides and phospholipids	HDL triglycerides (mmol/l)	2309	87	0.929323	0.73673	1.17226	0.536174	1662	48	1.1864	0.887227	1.58647	0.248953	1523	26	0.696464	0.446239	1.087	0.111235	1273	127	1.02296	0.835662	1.25223	0.825877
Glycerides and phospholipids	Diacylglycerol (mmol/l)	2255	85	1.05397	0.855406	1.29862	0.621653	1621	45	1.14121	0.886347	1.46937	0.305662	1489	24	0.553117	0.29873	1.02413	0.0595515	1242	122	1.01423	0.829177	1.24059	0.890639
Glycerides and phospholipids	Phosphoglycerides (mmol/l)	2308	87	0.999607	0.801467	1.24673	0.99722	1660	48	1.00653	0.746698	1.35679	0.965902	1522	26	0.990497	0.661897	1.48223	0.962972	1273	127	0.973066	0.798886	1.18522	0.78614
Glycerides and phospholipids	Phosphatidylcholine + other cholines (mmol/l)	2302	87	0.917929	0.731969	1.15113	0.458444	1658	48	0.987415	0.726056	1.34286	0.935655	1519	25	1.02356	0.671374	1.56048	0.913831	1268	126	0.927777	0.757473	1.13637	0.468774
Glycerides and phospholipids	Cholines (mmol/l)	2309	87	0.943249	0.753946	1.18008	0.609219	1661	48	0.985718	0.726733	1.337	0.926306	1523	26	1.05073	0.699759	1.57773	0.811424	1273	127	0.957333	0.784791	1.16781	0.667166
Apolipoproteins	Apolipoprotein A-I (g/l)	2309	87	1.04496	0.84351	1.29452	0.687336	1662	48	0.931923	0.691207	1.25647	0.643752	1523	26	1.3986	0.964308	2.02849	0.0769972	1273	127	0.997045	0.820978	1.21087	0.976182
Apolipoproteins	Apolipoprotein B (g/l)	2309	87	0.792232	0.621731	1.00949	0.0596219	1662	48	1.19214	0.884505	1.60676	0.248473	1523	26	0.697529	0.449932	1.08138	0.107346	1273	127	0.925472	0.750203	1.14169	0.469674
Apolipoproteins	Apolipoprotein B/A-I (g/l)	2309	87	0.768563	0.59959	0.985155	0.0377064	1662	48	1.20244	0.900583	1.60547	0.21131	1523	26	0.579618	0.362176	0.927608	0.0230156	1273	127	0.928963	0.754972	1.14305	0.486186
Fatty acids	Total fatty acids (mmol/l)	2309	87	0.91136	0.723356	1.14823	0.43105	1661	48	1.13572	0.846522	1.52372	0.396015	1523	26	0.786337	0.511246	1.20945	0.273839	1273	127	0.968462	0.790012	1.18722	0.757778
Fatty acids	Fatty acid chain length	2309	87	0.960891	0.769487	1.1999	0.724838	1661	48	1.29173	0.970804	1.71876	0.0789806	1523	26	0.890465	0.590896	1.34191	0.579278	1273	127	1.08786	0.898526	1.3171	0.388016
Fatty acids	Degree of unsaturation	2309	87	0.941469	0.753874	1.17575	0.594747	1661	48	1.13275	0.833623	1.53922	0.425579	1523	26	1.58375	1.05783	2.37115	0.0255486	1273	127	0.993425	0.818596	1.20559	0.946745
Fatty acids	Docosahexaenoic acid (mmol/l)	2309	87	0.987926	0.792457	1.23161	0.914007	1661	48	1.30409	0.995836	1.70775	0.0536515	1523	26	1.27005	0.901716	1.78885	0.171325	1273	127	1.1135	0.921452	1.34557	0.265694
Fatty acids	Linoleic acid (mmol/l)	2309	87	0.839362	0.665942	1.05794	0.138087	1661	48	1.1163	0.830535	1.50038	0.465876	1523	26	0.890928	0.589181	1.34721	0.584114	1273	127	0.900104	0.735515	1.10153	0.307032
Fatty acids	Conjugated linoleic acid (mmol/l)	2307	87	1.00876	0.817598	1.24462	0.935151	1659	48	1.06752	0.813226	1.40134	0.637867	1521	26	0.862573	0.546918	1.36041	0.52481	1273	127	1.05494	0.869307	1.28022	0.588072
Fatty acids	n-3 fatty acids (mmol/l)	2309	87	0.991729	0.793361	1.2397	0.941854	1661	48	1.20782	0.905966	1.61025	0.19813	1523	26	1.14839	0.79061	1.66808	0.467577	1273	127	1.0965	0.905442	1.32786	0.34565
Fatty acids	n-6 fatty acids (mmol/l)	2309	87	0.846869	0.672104	1.06708	0.158708	1661	48	1.08025	0.801637	1.45569	0.612019	1523	26	0.967873	0.641698	1.45984	0.876249	1273	127	0.900106	0.734633	1.10285	0.30991
Fatty acids	PUFA (mmol/l)	2309	87	0.857242	0.680535	1.07983	0.190926	1661	48	1.10064	0.816598	1.48349	0.528932	1523	26	0.989954	0.656703	1.49232	0.961542	1273	127	0.919434	0.750969	1.12569	0.415976
Fatty acids	MUFA (mmol/l)	2309	87	0.931297	0.737163	1.17656	0.550669	1661	48	1.16866	0.877601	1.55624	0.28619	1523	26	0.640668	0.395907	1.03675	0.0698291	1273	127	0.998338	0.814112	1.22425	0.987247
Fatty acids	Saturated fatty acids (mmol/l)	2309	87	0.964513	0.768379	1.21071	0.755417	1661	48	1.09756	0.818451	1.47184	0.534091	1523	26	0.787355	0.509538	1.21664	0.281583	1273	127	0.995148	0.813667	1.21711	0.962233
Fatty acids ratios	Docosahexaenoic acid (%)	2309	87	1.07475	0.866791	1.33261	0.511154	1661	48	1.25791	0.956241	1.65474	0.100981	1523	26	1.44245	1.06656	1.95082	0.0173913	1273	127	1.18599	0.980907	1.43396	0.0782459
Fatty acids ratios	Linoleic acid (%)	2309	87	0.878022	0.705778	1.0923	0.242992	1661	48	0.975673	0.721371	1.31962	0.873003	1523	26	1.1913	0.789885	1.79672	0.403755	1273	127	0.889645	0.733832	1.07854	0.233929
Fatty acids ratios	Conjugated linoleic acid (%)	2307	87	1.02054	0.833706	1.24924	0.843781	1659	48	1.05289	0.803099	1.38038	0.709148	1521	26	0.922317	0.597295	1.4242	0.715265	1273	127	1.05248	0.873304	1.26842	0.591126
Fatty acids ratios	n-3 fatty acids (%)	2309	87	1.08934	0.88376	1.34274	0.422598	1661	48	1.12311	0.844829	1.49306	0.424164	1523	26	1.33583	0.991225	1.80023	0.0571623	1273	127	1.16107	0.97249	1.38621	0.0986411
Fatty acids ratios	n-6 fatty acids (%)	2309	87	0.898247	0.723585	1.11507	0.3307	1661	48	0.902565	0.670975	1.21409	0.498006	1523	26	1.53693	0.980856	2.40825	0.0607089	1273	127	0.894116	0.736681	1.0852	0.25739
Fatty acids ratios	PUFA (%)	2309	87	0.918267	0.739282	1.14059	0.440816	1661	48	0.92916	0.690509	1.25029	0.627598	1523	26	1.67115	1.05376	2.65028	0.0290722	1273	127	0.928082	0.7645	1.12667	0.450592
Fatty acids ratios	MUFA (%)	2309	87	0.982724	0.78619	1.22839	0.878337	1661	48	1.14756	0.853307	1.54329	0.362538	1523	26	0.613807	0.393161	0.958281	0.0317565	1273	127	1.03065	0.844296	1.25815	0.766681
Fatty acids ratios	Saturated fatty acids (%)	2309	87	1.16594	0.940217	1.44584	0.161979	1661	48	0.909621	0.671189	1.23275	0.541345	1523	26	0.960895	0.644983	1.43154	0.844514	1273	127	1.07236	0.882415	1.3032	0.482448
Glycolysis related metabolites	Glucose (mmol/l)	2299	87	0.92544	0.735707	1.1641	0.508016	1652	48	0.947382	0.693532	1.29415	0.734111	1513	26	0.99458	0.665024	1.48745	0.978887	1265	127	0.892798	0.728007	1.09489	0.276066
Glycolysis related metabolites	Lactate (mmol/l)	2311	87	1.07289	0.87483	1.3158	0.499233	1663	48	1.02305	0.771936	1.35585	0.874006	1524	26	1.11251	0.793804	1.55917	0.535857	1273	127	1.00336	0.824147	1.22155	0.973331
Glycolysis related metabolites	Citrate (mmol/l)	2306	87	0.941947	0.756123	1.17344	0.59374	1659	48	1.04934	0.783487	1.40541	0.746617	1520	26	1.00207	0.679184	1.47847	0.991671	1270	127	0.993765	0.822217	1.2011	0.948417
Amino acids	Alanine (mmol/l)	2310	87	1.2014	0.975678	1.47934	0.0839754	1662	48	1.05105	0.787774	1.40231	0.735037	1523	26	1.26102	0.881114	1.80472	0.204808	1273	127	1.17392	0.972661	1.41682	0.0947061
Amino acids	Glutamine (mmol/l)	2306	87	1.11613	0.896605	1.3894	0.325493	1659	48	1.24195	0.934134	1.65119	0.135938	1520	26	0.750776	0.500233	1.1268	0.166455	1270	127	1.09726	0.900824	1.33653	0.356415
Amino acids	Histidine (mmol/l)	2306	87	1.04684	0.870656	1.25868	0.626345	1660	48	1.11694	0.871014	1.43231	0.383422	1520	26	0.737923	0.43116	1.26294	0.267646	1269	127	1.01595	0.825859	1.24981	0.880955
Branched-chain amino acids	Isoleucine (mmol/l)	2311	87	1.03181	0.823264	1.29319	0.785746	1663	48	1.10524	0.83179	1.46859	0.490198	1524	26	0.744153	0.459407	1.20539	0.229804	1273	127	1.01408	0.832443	1.23535	0.889575
Branched-chain amino acids	Leucine (mmol/l)	2310	87	1.08253	0.869872	1.34719	0.477285	1662	48	1.06396	0.796215	1.42173	0.675097	1523	26	0.921455	0.596277	1.42397	0.712607	1273	127	1.04079	0.858248	1.26215	0.684506
Branched-chain amino acids	Valine (mmol/l)	2311	87	1.05905	0.847313	1.3237	0.614178	1663	48	0.990053	0.728004	1.34643	0.949188	1524	26	1.05772	0.71	1.57574	0.782602	1273	127	1.04051	0.858225	1.26151	0.686146
Aromatic amino acids	Phenylalanine (mmol/l)	2306	87	1.13245	0.907712	1.41284	0.270434	1659	48	0.881421	0.639078	1.21566	0.441622	1520	26	0.95552	0.62293	1.46568	0.834881	1269	127	0.938589	0.765204	1.15126	0.543044
Aromatic amino acids	Tyrosine (mmol/l)	2303	87	1.04998	0.841567	1.31	0.665734	1655	48	0.999824	0.737073	1.35624	0.999099	1516	26	0.89921	0.587285	1.37681	0.624997	1267	127	0.997752	0.821122	1.21238	0.981936
Aromatic amino acids	Phenylalanine/Tyrosine	2303	87	1.07621	0.864332	1.34003	0.511452	1655	48	0.862487	0.627923	1.18467	0.360979	1516	26	1.04414	0.691957	1.57557	0.836975	1267	127	0.920717	0.749367	1.13125	0.431745
Ketone bodies	Acetate (mmol/l)	2311	87	1.05751	0.856361	1.3059	0.603447	1663	48	1.20891	0.926222	1.57787	0.162711	1524	26	1.04748	0.711997	1.54105	0.813809	1273	127	1.11502	0.927464	1.34051	0.24661
Ketone bodies	Acetoacetate (mmol/l)	2308	87	0.837849	0.652111	1.07649	0.166495	1662	48	1.04999	0.830115	1.32811	0.684071	1523	26	0.873566	0.5746	1.32808	0.527106	1273	127	0.912418	0.751327	1.10805	0.35508
Ketone bodies	Beta-hydroxybutyrate (mmol/l)	2310	87	0.918402	0.730231	1.15506	0.466823	1663	48	1.15536	0.963305	1.38569	0.119493	1524	26	0.9948	0.707088	1.39958	0.976122	1273	127	0.960604	0.797626	1.15688	0.671774
Fluid balance	Creatinine (mmol/l)	2306	87	0.868983	0.678416	1.11308	0.266224	1658	48	0.828164	0.604372	1.13482	0.240769	1519	26	0.714763	0.448981	1.13788	0.156922	1269	127	0.873546	0.700783	1.0889	0.229188
Fluid balance	Albumin (signal area)	2307	87	1.02878	0.824201	1.28414	0.801953	1660	48	0.936984	0.694002	1.26504	0.67086	1521	26	1.25775	0.842784	1.87704	0.261592	1270	127	0.953544	0.787961	1.15392	0.624976
Inflammation	Glycoprotein acetyls (mmol/l)	2310	87	0.875417	0.696729	1.09993	0.253347	1662	48	0.995564	0.761252	1.302	0.974094	1523	26	0.748229	0.483759	1.15728	0.192407	1273	127	0.871608	0.715717	1.06145	0.171694

## Sheet: TABLE S3
Table S3: Estimated odds ratios for binge-eating disorder at 14, 16, 18 years of age and cumulatively across all three time points according to metabolic trait concentrations at 7 years. Estimates refer to 1 standard deviation increase in metabolic trait concentration at 7 years.
		At 14 years old						At 16 years old						At 18 years old						By 18 years old
Class and subclass	metabolic trait	N total	N cases	beta	lower CI	upper CI	P-value	N total	N cases	beta	lower CI	upper CI	P-value	N total	N cases	beta	lower CI	upper CI	P-value	N total	N cases	beta	lower CI	upper CI	P-value
Extremely large VLDL	Particle concentration (mol/l)	2252	14	0.930224	0.534452	1.61907	0.7981	1640	21	0.977762	0.645201	1.48174	0.915557	1522	25	1.16014	0.852519	1.57875	0.3447	1182	36	1.0949	0.810533	1.47904	0.554589
Extremely large VLDL	Total lipids (mmol/l)	2252	14	0.92252	0.528137	1.61141	0.776875	1640	21	0.994419	0.661181	1.49561	0.978557	1522	25	1.16483	0.855037	1.58686	0.333452	1182	36	1.10887	0.823003	1.49403	0.496903
Extremely large VLDL	Phospholipids (mmol/l)	2252	14	0.94106	0.544304	1.62702	0.827842	1640	21	0.989724	0.654922	1.49568	0.960897	1522	25	1.16734	0.857507	1.58912	0.325526	1182	36	1.09399	0.809255	1.47891	0.559205
Extremely large VLDL	Total cholesterol (mmol/l)	2252	14	0.896432	0.506744	1.58579	0.707163	1640	21	1.01448	0.684939	1.50258	0.942805	1522	25	1.15796	0.843496	1.58967	0.364309	1182	36	1.14789	0.856239	1.53888	0.356421
Extremely large VLDL	Cholesterol esters (mmol/l)	2252	14	0.869186	0.484949	1.55786	0.637703	1640	21	1.02007	0.692886	1.50176	0.919776	1522	25	1.13711	0.820336	1.5762	0.440565	1182	36	1.18228	0.886344	1.57703	0.254637
Extremely large VLDL	Free cholesterol (mmol/l)	2252	14	0.926892	0.531914	1.61516	0.788751	1640	21	1.00863	0.673525	1.51045	0.966743	1522	25	1.16908	0.858279	1.59243	0.321815	1182	36	1.10767	0.821267	1.49394	0.502906
Extremely large VLDL	Triglycerides (mmol/l)	2252	14	0.925147	0.530157	1.61442	0.784176	1640	21	0.990733	0.656756	1.49455	0.964598	1522	25	1.16501	0.856405	1.58483	0.33069	1182	36	1.10262	0.817792	1.48665	0.521716
Very large VLDL	Particle concentration (mol/l)	2252	14	0.888491	0.498421	1.58383	0.688523	1640	21	1.04757	0.715797	1.53312	0.810975	1522	25	1.16495	0.856635	1.58422	0.330361	1182	36	1.14921	0.861163	1.53362	0.34482
Very large VLDL	Total lipids (mmol/l)	2252	14	0.888549	0.49922	1.58151	0.687902	1640	21	1.05521	0.722953	1.54016	0.780611	1522	25	1.16842	0.858158	1.59085	0.322908	1182	36	1.15676	0.866884	1.54355	0.322473
Very large VLDL	Phospholipids (mmol/l)	2252	14	0.90738	0.515118	1.59835	0.736518	1640	21	1.02779	0.695114	1.51969	0.890727	1522	25	1.17263	0.862671	1.59395	0.309264	1182	36	1.13396	0.846136	1.51969	0.400041
Very large VLDL	Total cholesterol (mmol/l)	2252	14	0.914021	0.521806	1.60104	0.753263	1640	21	1.01801	0.68631	1.51002	0.9293	1522	25	1.16062	0.846101	1.59206	0.355656	1182	36	1.14215	0.850928	1.53303	0.376136
Very large VLDL	Cholesterol esters (mmol/l)	2252	14	0.899411	0.509759	1.58691	0.714405	1640	21	1.03086	0.699676	1.51881	0.87783	1522	25	1.15042	0.834084	1.58674	0.393027	1182	36	1.16418	0.87	1.55783	0.306359
Very large VLDL	Free cholesterol (mmol/l)	2252	14	0.929741	0.53492	1.61598	0.796181	1640	21	1.00463	0.67165	1.50268	0.982078	1522	25	1.16921	0.856788	1.59555	0.324359	1182	36	1.11847	0.830307	1.50663	0.46139
Very large VLDL	Triglycerides (mmol/l)	2252	14	0.876164	0.488515	1.57142	0.657373	1640	21	1.07248	0.740395	1.55351	0.711299	1522	25	1.16926	0.86001	1.58972	0.318413	1182	36	1.16644	0.876491	1.55231	0.291033
Large VLDL	Particle concentration (mol/l)	2252	14	0.87468	0.489686	1.56236	0.650982	1640	21	1.10644	0.773742	1.5822	0.579381	1522	25	1.16557	0.85149	1.59549	0.33888	1182	36	1.19814	0.900422	1.59429	0.214871
Large VLDL	Total lipids (mmol/l)	2252	14	0.880187	0.49469	1.56609	0.664212	1640	21	1.10509	0.771616	1.58267	0.585589	1522	25	1.16663	0.850921	1.59948	0.338434	1182	36	1.20112	0.901953	1.59952	0.209882
Large VLDL	Phospholipids (mmol/l)	2252	14	0.890072	0.503049	1.57485	0.689161	1640	21	1.09864	0.764095	1.57966	0.611632	1522	25	1.16844	0.851856	1.60269	0.334289	1182	36	1.19116	0.892557	1.58966	0.234829
Large VLDL	Total cholesterol (mmol/l)	2252	14	0.894625	0.507577	1.57681	0.700181	1640	21	1.09387	0.758158	1.57823	0.631445	1522	25	1.15915	0.83881	1.60182	0.370847	1182	36	1.20085	0.898811	1.60438	0.21563
Large VLDL	Cholesterol esters (mmol/l)	2252	14	0.907122	0.519378	1.58434	0.731894	1640	21	1.10552	0.764795	1.59806	0.593601	1522	25	1.1452	0.818362	1.60257	0.429062	1182	36	1.22102	0.911575	1.63552	0.180534
Large VLDL	Free cholesterol (mmol/l)	2252	14	0.885309	0.498255	1.57304	0.677878	1640	21	1.08353	0.750728	1.56387	0.668273	1522	25	1.16722	0.853055	1.59708	0.333785	1182	36	1.18113	0.885598	1.57527	0.257197
Large VLDL	Triglycerides (mmol/l)	2252	14	0.872155	0.487646	1.55985	0.644694	1640	21	1.11085	0.778405	1.58527	0.562351	1522	25	1.16841	0.854511	1.5976	0.329553	1182	36	1.20358	0.905305	1.60012	0.202208
Medium VLDL	Particle concentration (mol/l)	2252	14	0.918532	0.529654	1.59293	0.762252	1640	21	1.12942	0.786467	1.62192	0.509833	1522	25	1.17081	0.843031	1.62602	0.346694	1182	36	1.22947	0.916804	1.64877	0.167649
Medium VLDL	Total lipids (mmol/l)	2252	14	0.923841	0.534269	1.59748	0.77679	1640	21	1.1239	0.779842	1.61975	0.531049	1522	25	1.16522	0.835005	1.62601	0.368455	1182	36	1.23317	0.918133	1.6563	0.163776
Medium VLDL	Phospholipids (mmol/l)	2252	14	0.939401	0.546837	1.61378	0.820862	1640	21	1.1201	0.772526	1.62407	0.54959	1522	25	1.16485	0.831867	1.63111	0.374375	1182	36	1.21649	0.901724	1.64113	0.19956
Medium VLDL	Total cholesterol (mmol/l)	2252	14	0.951423	0.55606	1.62789	0.855802	1640	21	1.07015	0.721296	1.58773	0.736239	1522	25	1.11739	0.779416	1.60192	0.545875	1182	36	1.20716	0.888904	1.63937	0.227911
Medium VLDL	Cholesterol esters (mmol/l)	2252	14	0.970114	0.5703	1.65022	0.910872	1640	21	1.00314	0.655797	1.53446	0.988463	1522	25	1.0535	0.716066	1.54993	0.791358	1182	36	1.18422	0.863809	1.62349	0.293516
Medium VLDL	Free cholesterol (mmol/l)	2252	14	0.936005	0.54397	1.61058	0.811236	1640	21	1.12957	0.781187	1.63331	0.517295	1522	25	1.1665	0.834065	1.63143	0.368211	1182	36	1.21432	0.900303	1.63785	0.203374
Medium VLDL	Triglycerides (mmol/l)	2252	14	0.90811	0.521155	1.58238	0.733704	1640	21	1.14427	0.803293	1.62998	0.455328	1522	25	1.1801	0.854765	1.62927	0.314257	1182	36	1.24371	0.930747	1.66191	0.140294
Small VLDL	Particle concentration (mol/l)	2252	14	1.0093	0.598583	1.70183	0.972295	1640	21	1.11759	0.749985	1.66539	0.584866	1522	25	1.08648	0.749959	1.57401	0.660972	1182	36	1.16241	0.845647	1.59784	0.353853
Small VLDL	Total lipids (mmol/l)	2252	14	1.0714	0.640699	1.79164	0.792627	1640	21	1.03735	0.680963	1.58026	0.864411	1522	25	1.04955	0.715175	1.54026	0.804822	1182	36	1.1148	0.804028	1.54568	0.514552
Small VLDL	Phospholipids (mmol/l)	2252	14	1.08135	0.645375	1.81183	0.766478	1640	21	1.05154	0.692324	1.59712	0.813704	1522	25	0.985055	0.666621	1.4556	0.939753	1182	36	1.1094	0.800166	1.53814	0.533462
Small VLDL	Total cholesterol (mmol/l)	2252	14	1.23491	0.743854	2.05014	0.414598	1640	21	0.778124	0.488972	1.23826	0.28989	1522	25	0.948187	0.632186	1.42214	0.796992	1182	36	0.950003	0.672487	1.34204	0.77107
Small VLDL	Cholesterol esters (mmol/l)	2252	14	1.2996	0.788443	2.14214	0.304068	1640	21	0.678902	0.421177	1.09433	0.111859	1522	25	0.931465	0.61931	1.40096	0.733155	1182	36	0.888974	0.62617	1.26208	0.510408
Small VLDL	Free cholesterol (mmol/l)	2252	14	1.08593	0.647279	1.82186	0.754829	1640	21	1.01571	0.664581	1.55236	0.94258	1522	25	0.985938	0.665983	1.45961	0.943596	1182	36	1.07445	0.771674	1.49602	0.670697
Small VLDL	Triglycerides (mmol/l)	2252	14	0.955197	0.559448	1.6309	0.866633	1640	21	1.20049	0.827147	1.74235	0.336323	1522	25	1.1287	0.791225	1.61011	0.504162	1182	36	1.21394	0.8913	1.65336	0.218727
Very Small VLDL	Particle concentration (mol/l)	2252	14	1.25018	0.744826	2.0984	0.398096	1640	21	0.78674	0.505012	1.22563	0.28894	1522	25	0.841873	0.56136	1.26256	0.40516	1182	36	0.839847	0.594526	1.1864	0.322059
Very Small VLDL	Total lipids (mmol/l)	2252	14	1.30096	0.778504	2.17402	0.315255	1640	21	0.690721	0.439034	1.08669	0.109514	1522	25	0.851371	0.56736	1.27755	0.437126	1182	36	0.816865	0.576157	1.15814	0.256084
Very Small VLDL	Phospholipids (mmol/l)	2252	14	1.31496	0.785651	2.20086	0.297442	1640	21	0.72167	0.465058	1.11988	0.145682	1522	25	0.906969	0.61031	1.34783	0.629011	1182	36	0.778994	0.554434	1.09451	0.150013
Very Small VLDL	Total cholesterol (mmol/l)	2252	14	1.30724	0.764881	2.23418	0.327199	1640	21	0.653532	0.439347	0.972133	0.0357766	1522	25	0.831854	0.565077	1.22458	0.350769	1182	36	0.835826	0.603628	1.15734	0.280153
Very Small VLDL	Cholesterol esters (mmol/l)	2252	14	1.33801	0.795723	2.24986	0.272128	1640	21	0.608211	0.404615	0.914251	0.0167996	1522	25	0.853054	0.572075	1.27204	0.43561	1182	36	0.813609	0.583054	1.13533	0.224994
Very Small VLDL	Free cholesterol (mmol/l)	2252	14	1.20405	0.680621	2.13001	0.523468	1640	21	0.772136	0.527165	1.13095	0.184172	1522	25	0.821945	0.579296	1.16623	0.271996	1182	36	0.893807	0.655696	1.21839	0.477539
Very Small VLDL	Triglycerides (mmol/l)	2252	14	1.03947	0.614812	1.75745	0.88512	1640	21	1.16409	0.768703	1.76286	0.473001	1522	25	0.977823	0.655637	1.45833	0.912438	1182	36	1.01338	0.725804	1.4149	0.937784
IDL	Particle concentration (mol/l)	2252	14	1.26592	0.769848	2.08166	0.352773	1640	21	0.709492	0.443779	1.1343	0.15169	1522	25	0.972938	0.653118	1.44937	0.892682	1182	36	0.740186	0.520003	1.0536	0.0948969
IDL	Total lipids (mmol/l)	2252	14	1.30713	0.786197	2.17322	0.301804	1640	21	0.65326	0.415022	1.02826	0.0658307	1522	25	0.934283	0.628513	1.38881	0.736809	1182	36	0.724495	0.5127	1.02378	0.0677388
IDL	Phospholipids (mmol/l)	2252	14	1.30839	0.802492	2.1332	0.281151	1640	21	0.675581	0.425702	1.07213	0.0960374	1522	25	0.977128	0.659252	1.44828	0.908255	1182	36	0.714434	0.503531	1.01367	0.0595801
IDL	Total cholesterol (mmol/l)	2252	14	1.3051	0.781353	2.17992	0.308996	1640	21	0.618981	0.396458	0.9664	0.0348305	1522	25	0.928915	0.625209	1.38015	0.715092	1182	36	0.737258	0.52339	1.03852	0.0812019
IDL	Cholesterol esters (mmol/l)	2252	14	1.29033	0.771359	2.15848	0.331534	1640	21	0.613722	0.391628	0.961765	0.0331669	1522	25	0.930723	0.624599	1.38688	0.724241	1182	36	0.76355	0.541488	1.07668	0.123899
IDL	Free cholesterol (mmol/l)	2252	14	1.31542	0.79042	2.18912	0.29145	1640	21	0.655243	0.426584	1.00647	0.0535428	1522	25	0.929147	0.629733	1.37092	0.71116	1182	36	0.700515	0.500764	0.979946	0.0376867
IDL	Triglycerides (mmol/l)	2252	14	1.11181	0.66805	1.85036	0.6834	1640	21	1.08156	0.702713	1.66464	0.721571	1522	25	0.898884	0.586088	1.37862	0.625179	1182	36	0.811192	0.565478	1.16367	0.255703
Large LDL	Particle concentration (mol/l)	2252	14	1.30792	0.81787	2.0916	0.26244	1640	21	0.705126	0.436954	1.13788	0.152448	1522	25	1.01711	0.686915	1.50602	0.932499	1182	36	0.734963	0.514158	1.05059	0.0911755
Large LDL	Total lipids (mmol/l)	2252	14	1.32145	0.806827	2.16431	0.268179	1640	21	0.655662	0.411549	1.04457	0.0756598	1522	25	0.973618	0.655483	1.44616	0.89463	1182	36	0.715483	0.504089	1.01553	0.0609665
Large LDL	Phospholipids (mmol/l)	2252	14	1.35064	0.825991	2.20854	0.230911	1640	21	0.64848	0.408125	1.03039	0.0667639	1522	25	0.989499	0.667627	1.46655	0.958065	1182	36	0.726875	0.513321	1.02927	0.072273
Large LDL	Total cholesterol (mmol/l)	2252	14	1.33091	0.808076	2.19201	0.261485	1640	21	0.630607	0.39879	0.99718	0.0486049	1522	25	0.967647	0.652421	1.43518	0.870105	1182	36	0.710763	0.502541	1.00526	0.0535683
Large LDL	Cholesterol esters (mmol/l)	2252	14	1.32652	0.805462	2.18466	0.266972	1640	21	0.629998	0.397147	0.999372	0.0496891	1522	25	0.97799	0.65909	1.45119	0.911986	1182	36	0.71798	0.507066	1.01662	0.0618937
Large LDL	Free cholesterol (mmol/l)	2252	14	1.34066	0.811665	2.21444	0.252214	1640	21	0.640793	0.41193	0.996807	0.0483646	1522	25	0.938912	0.634914	1.38847	0.752169	1182	36	0.695475	0.494776	0.977587	0.0365775
Large LDL	Triglycerides (mmol/l)	2252	14	1.11662	0.681581	1.82933	0.661423	1640	21	1.09128	0.713103	1.67002	0.687399	1522	25	0.995906	0.660264	1.50217	0.984391	1182	36	0.830011	0.576254	1.19551	0.316937
Medium LDL	Particle concentration (mol/l)	2252	14	1.27753	0.81589	2.00037	0.284361	1640	21	0.723573	0.437484	1.19675	0.207545	1522	25	1.05137	0.713975	1.54821	0.799725	1182	36	0.746827	0.515385	1.0822	0.122943
Medium LDL	Total lipids (mmol/l)	2252	14	1.31378	0.81145	2.12709	0.266955	1640	21	0.670768	0.417353	1.07806	0.0990437	1522	25	0.995993	0.670993	1.47841	0.984105	1182	36	0.724872	0.508455	1.0334	0.0753442
Medium LDL	Phospholipids (mmol/l)	2252	14	1.36685	0.824698	2.26541	0.225402	1640	21	0.648586	0.411838	1.02143	0.0616975	1522	25	0.979441	0.659794	1.45395	0.917913	1182	36	0.75745	0.535787	1.07082	0.115809
Medium LDL	Total cholesterol (mmol/l)	2252	14	1.3178	0.810199	2.14341	0.266177	1640	21	0.656769	0.411861	1.04731	0.0774251	1522	25	0.992789	0.669772	1.47159	0.971251	1182	36	0.720321	0.507067	1.02326	0.0670131
Medium LDL	Cholesterol esters (mmol/l)	2252	14	1.30365	0.806731	2.10665	0.278853	1640	21	0.666294	0.415369	1.0688	0.0921839	1522	25	1.00672	0.679563	1.49139	0.973337	1182	36	0.723047	0.507213	1.03073	0.0730264
Medium LDL	Free cholesterol (mmol/l)	2252	14	1.35785	0.819261	2.25053	0.235367	1640	21	0.623668	0.397235	0.979173	0.040227	1522	25	0.933135	0.62791	1.38673	0.732054	1182	36	0.714346	0.505891	1.00869	0.0560314
Medium LDL	Triglycerides (mmol/l)	2252	14	1.11709	0.703796	1.7731	0.638526	1640	21	1.05341	0.691074	1.60574	0.808823	1522	25	1.04753	0.710162	1.54517	0.814871	1182	36	0.812834	0.54902	1.20341	0.300627
Small LDL	Particle concentration (mol/l)	2252	14	1.27244	0.809207	2.00086	0.296817	1640	21	0.715044	0.432268	1.1828	0.191493	1522	25	1.05416	0.716845	1.55021	0.788634	1182	36	0.756436	0.523541	1.09293	0.137101
Small LDL	Total lipids (mmol/l)	2252	14	1.30866	0.811533	2.11031	0.269857	1640	21	0.660994	0.409374	1.06727	0.0903345	1522	25	1.00569	0.678352	1.491	0.977454	1182	36	0.728277	0.509886	1.04021	0.0812929
Small LDL	Phospholipids (mmol/l)	2252	14	1.31387	0.795347	2.17043	0.286478	1640	21	0.668376	0.423637	1.0545	0.0833006	1522	25	1.02218	0.690741	1.51265	0.912643	1182	36	0.776002	0.549335	1.0962	0.150192
Small LDL	Total cholesterol (mmol/l)	2252	14	1.32672	0.818982	2.14925	0.250708	1640	21	0.64714	0.405601	1.03252	0.0678927	1522	25	0.988858	0.667496	1.46494	0.95544	1182	36	0.715377	0.503269	1.01688	0.0619485
Small LDL	Cholesterol esters (mmol/l)	2252	14	1.30284	0.818087	2.07483	0.265167	1640	21	0.658954	0.406209	1.06896	0.0910659	1522	25	1.01267	0.684486	1.49821	0.949754	1182	36	0.712937	0.496581	1.02356	0.066687
Small LDL	Free cholesterol (mmol/l)	2252	14	1.32877	0.791184	2.23162	0.282581	1640	21	0.634595	0.416486	0.966925	0.0343024	1522	25	0.885695	0.595735	1.31679	0.548576	1182	36	0.76096	0.54487	1.06275	0.108964
Small LDL	Triglycerides (mmol/l)	2252	14	1.08004	0.665598	1.75255	0.755213	1640	21	1.05432	0.689126	1.61303	0.807392	1522	25	1.08558	0.750158	1.57099	0.663217	1182	36	0.890307	0.620901	1.27661	0.527465
Very large HDL	Particle concentration (mol/l)	2252	14	1.01075	0.593273	1.72201	0.968611	1640	21	0.812715	0.504938	1.30809	0.393118	1522	25	1.07206	0.717599	1.6016	0.734064	1182	36	0.775523	0.542271	1.1091	0.163719
Very large HDL	Total lipids (mmol/l)	2252	14	0.999071	0.584919	1.70646	0.997286	1640	21	0.785662	0.486475	1.26885	0.323959	1522	25	1.07867	0.721915	1.61173	0.711668	1182	36	0.77514	0.542572	1.1074	0.161669
Very large HDL	Phospholipids (mmol/l)	2252	14	1.00298	0.588959	1.70805	0.991254	1640	21	0.839598	0.526248	1.33953	0.463241	1522	25	1.0514	0.702011	1.57469	0.807838	1182	36	0.766255	0.535479	1.09649	0.145347
Very large HDL	Total cholesterol (mmol/l)	2252	14	1.01467	0.594054	1.73311	0.95747	1640	21	0.733026	0.453476	1.18491	0.204969	1522	25	1.09974	0.737728	1.63939	0.640705	1182	36	0.790326	0.555935	1.12354	0.189862
Very large HDL	Cholesterol esters (mmol/l)	2252	14	1.0241	0.599185	1.75033	0.930621	1640	21	0.710125	0.440271	1.14538	0.16048	1522	25	1.09537	0.733513	1.63574	0.656153	1182	36	0.792526	0.558233	1.12515	0.193438
Very large HDL	Free cholesterol (mmol/l)	2252	14	0.99152	0.580766	1.69279	0.975107	1640	21	0.80731	0.500505	1.30218	0.380215	1522	25	1.1079	0.745703	1.64601	0.611966	1182	36	0.793907	0.556937	1.1317	0.201977
Very large HDL	Triglycerides (mmol/l)	2252	14	0.757019	0.424902	1.34873	0.344813	1640	21	1.05641	0.690198	1.61694	0.800506	1522	25	1.07875	0.735207	1.58282	0.698388	1182	36	1.05488	0.759347	1.46542	0.750084
Large HDL	Particle concentration (mol/l)	2252	14	1.02525	0.604562	1.73867	0.926279	1640	21	0.876907	0.556131	1.38271	0.571851	1522	25	0.992515	0.661205	1.48984	0.971082	1182	36	0.804892	0.565404	1.14582	0.22838
Large HDL	Total lipids (mmol/l)	2252	14	1.01767	0.599286	1.72814	0.948309	1640	21	0.866426	0.547508	1.37111	0.54038	1522	25	0.993366	0.659955	1.49522	0.974549	1182	36	0.794843	0.557073	1.1341	0.205483
Large HDL	Phospholipids (mmol/l)	2252	14	1.05988	0.627063	1.79146	0.828067	1640	21	0.842304	0.533659	1.32946	0.461117	1522	25	1.01248	0.675233	1.51816	0.952159	1182	36	0.777691	0.545767	1.10817	0.164071
Large HDL	Total cholesterol (mmol/l)	2252	14	0.98682	0.579319	1.68097	0.961062	1640	21	0.887917	0.561064	1.40518	0.611758	1522	25	0.976236	0.64644	1.47429	0.908957	1182	36	0.80946	0.567798	1.15397	0.242648
Large HDL	Cholesterol esters (mmol/l)	2252	14	0.981999	0.576541	1.6726	0.946698	1640	21	0.906548	0.574277	1.43107	0.673603	1522	25	0.978314	0.64811	1.47675	0.916884	1182	36	0.81996	0.576033	1.16718	0.270528
Large HDL	Free cholesterol (mmol/l)	2252	14	1.00364	0.589558	1.70857	0.989314	1640	21	0.825415	0.519025	1.31267	0.417606	1522	25	0.96851	0.640883	1.46362	0.879282	1182	36	0.775343	0.542062	1.10902	0.163518
Large HDL	Triglycerides (mmol/l)	2252	14	0.94678	0.555589	1.61341	0.840629	1640	21	0.951464	0.610173	1.48365	0.82626	1522	25	1.03717	0.695971	1.54564	0.857703	1182	36	0.976893	0.700293	1.36274	0.890516
Medium HDL	Particle concentration (mol/l)	2252	14	1.24643	0.736121	2.11052	0.412321	1640	21	0.909676	0.584769	1.4151	0.674554	1522	25	0.99453	0.667915	1.48086	0.978458	1182	36	0.973912	0.697904	1.35908	0.876446
Medium HDL	Total lipids (mmol/l)	2252	14	1.27983	0.756263	2.16586	0.358002	1640	21	0.875852	0.561517	1.36615	0.558937	1522	25	0.992827	0.664772	1.48277	0.971938	1182	36	0.927811	0.662602	1.29917	0.662677
Medium HDL	Phospholipids (mmol/l)	2252	14	1.22972	0.728199	2.07664	0.439222	1640	21	0.94083	0.606776	1.45879	0.785194	1522	25	0.962858	0.648842	1.42885	0.850926	1182	36	0.960056	0.688305	1.3391	0.810256
Medium HDL	Total cholesterol (mmol/l)	2252	14	1.29416	0.762661	2.19606	0.339203	1640	21	0.774195	0.494226	1.21276	0.263734	1522	25	1.01095	0.670629	1.52399	0.958506	1182	36	0.855517	0.606957	1.20587	0.372904
Medium HDL	Cholesterol esters (mmol/l)	2252	14	1.29559	0.763097	2.19967	0.337623	1640	21	0.793178	0.505852	1.24371	0.312669	1522	25	1.02806	0.681257	1.55142	0.895118	1182	36	0.866515	0.613988	1.2229	0.414996
Medium HDL	Free cholesterol (mmol/l)	2252	14	1.27547	0.750166	2.16863	0.368932	1640	21	0.709051	0.457487	1.09894	0.124063	1522	25	0.940855	0.627002	1.41181	0.76843	1182	36	0.819988	0.587353	1.14476	0.243697
Medium HDL	Triglycerides (mmol/l)	2252	14	1.13002	0.675421	1.8906	0.64156	1640	21	1.22317	0.812767	1.84082	0.334079	1522	25	1.10661	0.744543	1.64475	0.616358	1182	36	1.22107	0.88611	1.68264	0.222142
Small HDL	Particle concentration (mol/l)	2252	14	1.31459	0.797883	2.1659	0.282976	1640	21	1.08659	0.710165	1.66254	0.70194	1522	25	1.08213	0.729246	1.60578	0.695076	1182	36	1.08364	0.780472	1.50458	0.631422
Small HDL	Total lipids (mmol/l)	2252	14	1.31982	0.799843	2.17783	0.277503	1640	21	1.02116	0.666507	1.56451	0.923383	1522	25	0.970805	0.655074	1.43871	0.882636	1182	36	0.993217	0.712333	1.38486	0.967988
Small HDL	Phospholipids (mmol/l)	2252	14	1.19834	0.716865	2.00321	0.49006	1640	21	1.24867	0.816306	1.91005	0.305809	1522	25	1.12125	0.750479	1.67519	0.57638	1182	36	1.18758	0.853508	1.6524	0.307692
Small HDL	Total cholesterol (mmol/l)	2252	14	1.33711	0.780265	2.29136	0.290463	1640	21	0.794513	0.529635	1.19186	0.266266	1522	25	0.859971	0.596715	1.23937	0.41849	1182	36	0.822733	0.601675	1.12501	0.221643
Small HDL	Cholesterol esters (mmol/l)	2252	14	1.34364	0.775288	2.32863	0.292435	1640	21	0.741723	0.502358	1.09514	0.132882	1522	25	0.85045	0.592284	1.22115	0.380166	1182	36	0.787825	0.581128	1.06804	0.124538
Small HDL	Free cholesterol (mmol/l)	2252	14	1.15604	0.685307	1.95011	0.586779	1640	21	1.31045	0.848118	2.0248	0.223263	1522	25	0.983304	0.65907	1.46705	0.934262	1182	36	1.14534	0.819722	1.6003	0.42653
Small HDL	Triglycerides (mmol/l)	2252	14	0.934778	0.541628	1.6133	0.808601	1640	21	1.31271	0.902901	1.90851	0.154152	1522	25	1.09688	0.748969	1.60641	0.634758	1182	36	1.19467	0.873367	1.63418	0.265774
Lipoprotein particle size	VLDL particle size (nm)	2252	14	0.912042	0.526631	1.57951	0.742471	1640	21	1.27424	0.849666	1.91097	0.241167	1522	25	1.30047	0.901549	1.8759	0.15987	1182	36	1.29114	0.945785	1.7626	0.10762
Lipoprotein particle size	LDL particle size (nm)	2252	14	0.864212	0.528183	1.41402	0.561295	1640	21	0.982238	0.627597	1.53728	0.937495	1522	25	0.80815	0.559561	1.16718	0.256073	1182	36	0.971447	0.698613	1.35083	0.863269
Lipoprotein particle size	HDL particle size (nm)	2252	14	0.94091	0.55205	1.60368	0.822847	1640	21	0.837667	0.530527	1.32262	0.447192	1522	25	1.03352	0.689776	1.54857	0.873024	1182	36	0.810671	0.571885	1.14916	0.238396
Cholesterol	Total cholesterol (mmol/l)	2252	14	1.3101	0.790823	2.17035	0.294293	1640	21	0.626501	0.395782	0.991717	0.0459931	1522	25	0.97854	0.659133	1.45273	0.914309	1182	36	0.731312	0.517586	1.03329	0.0760189
Cholesterol	VLDL cholesterol (mmol/l)	2252	14	1.08681	0.650512	1.81575	0.750549	1640	21	0.858625	0.5466	1.34877	0.508293	1522	25	1.03964	0.704262	1.53473	0.844895	1182	36	1.07031	0.767977	1.49168	0.68826
Cholesterol	Remnant cholesterol (mmol/l)	2252	14	1.21115	0.724155	2.02564	0.465374	1640	21	0.695711	0.437392	1.10659	0.125466	1522	25	0.987934	0.660965	1.47665	0.952792	1182	36	0.894302	0.631577	1.26632	0.529032
Cholesterol	LDL cholesterol (mmol/l)	2252	14	1.32822	0.811615	2.17365	0.258723	1640	21	0.641582	0.40428	1.01817	0.059629	1522	25	0.979813	0.660953	1.4525	0.919131	1182	36	0.714368	0.504178	1.01218	0.0585116
Cholesterol	HDL cholesterol (mmol/l)	2252	14	1.1178	0.661335	1.88934	0.677506	1640	21	0.770042	0.482984	1.22771	0.27222	1522	25	0.982579	0.650496	1.48419	0.93344	1182	36	0.772263	0.540356	1.1037	0.156067
Cholesterol	HDL2 cholesterol (mmol/l)	2252	14	1.12077	0.661731	1.89823	0.671494	1640	21	0.763461	0.483553	1.2054	0.246755	1522	25	0.961804	0.637038	1.45214	0.853012	1182	36	0.751911	0.527361	1.07207	0.115156
Cholesterol	HDL3 cholesterol (mmol/l)	2252	14	1.10277	0.651971	1.86526	0.715263	1640	21	0.804342	0.502553	1.28736	0.364228	1522	25	1.02292	0.679356	1.54022	0.913593	1182	36	0.831419	0.585279	1.18108	0.302646
Cholesterol	Esterified cholesterol (mmol/l)	2252	14	1.27082	0.765256	2.11038	0.354389	1639	21	0.641894	0.406975	1.01241	0.0565343	1522	25	0.963454	0.648454	1.43147	0.853777	1182	36	0.732185	0.518823	1.03329	0.0761248
Cholesterol	Free cholesterol (mmol/l)	2251	14	1.3869	0.841056	2.28699	0.199962	1638	21	0.610442	0.383606	0.971411	0.0373117	1521	25	1.01635	0.685566	1.50674	0.935647	1182	36	0.744668	0.525925	1.05439	0.0966162
Glycerides and phospholipids	Triglycerides (mmol/l)	2252	14	0.93824	0.544493	1.61672	0.81839	1640	21	1.14253	0.787112	1.65843	0.483407	1522	25	1.15158	0.821389	1.61449	0.412989	1182	36	1.16179	0.856003	1.57682	0.335909
Glycerides and phospholipids	VLDL triglycerides (mmol/l)	2252	14	0.909796	0.521535	1.5871	0.73915	1640	21	1.13077	0.787116	1.62446	0.506116	1522	25	1.16167	0.838053	1.61026	0.368379	1182	36	1.20439	0.89738	1.61644	0.215436
Glycerides and phospholipids	LDL triglycerides (mmol/l)	2252	14	1.11116	0.687166	1.79677	0.667287	1640	21	1.07326	0.70175	1.64145	0.744312	1522	25	1.03209	0.69283	1.53748	0.87656	1182	36	0.832986	0.573157	1.2106	0.338055
Glycerides and phospholipids	HDL triglycerides (mmol/l)	2252	14	0.946519	0.551858	1.62342	0.84173	1640	21	1.22352	0.821702	1.82184	0.320626	1522	25	1.1093	0.752018	1.63633	0.600967	1182	36	1.17803	0.853311	1.62633	0.319332
Glycerides and phospholipids	Diacylglycerol (mmol/l)	2201	14	0.670228	0.330441	1.35942	0.267443	1601	20	1.08634	0.728758	1.61938	0.684324	1490	25	1.1862	0.864613	1.62739	0.289909	1155	35	1.1922	0.907374	1.56643	0.206903
Glycerides and phospholipids	Phosphoglycerides (mmol/l)	2251	14	1.16927	0.70129	1.94955	0.548799	1638	21	0.905451	0.58197	1.40874	0.65964	1521	25	1.08006	0.7327	1.59211	0.69726	1182	36	0.874114	0.62294	1.22656	0.436316
Glycerides and phospholipids	Phosphatidylcholine + other cholines (mmol/l)	2245	14	1.13578	0.679229	1.89919	0.627413	1636	21	0.845558	0.540483	1.32283	0.462523	1519	25	1.15557	0.788178	1.69421	0.458896	1178	36	0.9395	0.671809	1.31386	0.715324
Glycerides and phospholipids	Cholines (mmol/l)	2252	14	1.25765	0.759668	2.08209	0.372774	1639	21	0.91931	0.592852	1.42553	0.706998	1522	25	1.19535	0.814253	1.7548	0.362329	1182	36	0.953404	0.682209	1.33241	0.779924
Apolipoproteins	Apolipoprotein A-I (g/l)	2252	14	1.17404	0.702052	1.96334	0.540811	1640	21	0.734738	0.457536	1.17989	0.20214	1522	25	1.02768	0.684152	1.54369	0.895368	1182	36	0.771116	0.54091	1.0993	0.150811
Apolipoproteins	Apolipoprotein B (g/l)	2252	14	1.15971	0.695917	1.9326	0.569589	1640	21	0.835716	0.53048	1.31659	0.438985	1522	25	1.07135	0.724242	1.5848	0.730117	1182	36	0.94417	0.669951	1.33063	0.742779
Apolipoproteins	Apolipoprotein B/A-I (g/l)	2252	14	1.09847	0.658191	1.83325	0.719301	1640	21	0.954727	0.607821	1.49963	0.840624	1522	25	1.0476	0.701649	1.56413	0.820121	1182	36	1.04717	0.744673	1.47253	0.791031
Fatty acids	Total fatty acids (mmol/l)	2252	14	1.08169	0.642049	1.82239	0.767943	1639	21	0.895327	0.571778	1.40196	0.628919	1522	25	1.09076	0.743902	1.59934	0.656399	1182	36	0.965388	0.68834	1.35394	0.838265
Fatty acids	Fatty acid chain length	2252	14	1.0808	0.642201	1.81896	0.769851	1639	21	1.31076	0.846201	2.03035	0.225511	1522	25	1.22994	0.822765	1.83863	0.312999	1182	36	1.33458	0.967461	1.84101	0.0786762
Fatty acids	Degree of unsaturation	2252	14	1.35035	0.788295	2.31316	0.274067	1639	21	0.878637	0.571084	1.35182	0.556134	1522	25	0.991913	0.671623	1.46494	0.967444	1182	36	0.938063	0.674006	1.30557	0.704625
Fatty acids	Docosahexaenoic acid (mmol/l)	2252	14	1.21912	0.746777	1.99022	0.428181	1639	21	0.890946	0.556036	1.42758	0.631192	1522	25	1.16164	0.798437	1.69007	0.433471	1182	36	0.996549	0.710198	1.39836	0.984043
Fatty acids	Linoleic acid (mmol/l)	2252	14	1.10988	0.656944	1.8751	0.696803	1639	21	0.576094	0.355972	0.932331	0.0247537	1522	25	1.04352	0.700948	1.5535	0.833818	1182	36	0.76525	0.539974	1.08451	0.132597
Fatty acids	Conjugated linoleic acid (mmol/l)	2250	14	1.1735	0.77634	1.77383	0.447867	1637	21	1.18506	0.843723	1.66447	0.327296	1520	25	1.20496	0.878115	1.65345	0.248146	1182	36	1.23295	0.932143	1.63084	0.142232
Fatty acids	n-3 fatty acids (mmol/l)	2252	14	1.18729	0.720301	1.95704	0.500776	1639	21	0.967023	0.617542	1.51428	0.883489	1522	25	1.2486	0.858078	1.81685	0.245983	1182	36	1.08446	0.779539	1.50865	0.630255
Fatty acids	n-6 fatty acids (mmol/l)	2252	14	1.15743	0.688055	1.94701	0.581653	1639	21	0.642381	0.403023	1.0239	0.06279	1522	25	1.04324	0.702519	1.54923	0.833788	1182	36	0.781717	0.553724	1.10358	0.161593
Fatty acids	PUFA (mmol/l)	2252	14	1.16976	0.695945	1.96616	0.553972	1639	21	0.665605	0.419241	1.05674	0.0843566	1522	25	1.07081	0.721909	1.58835	0.73377	1182	36	0.806093	0.572119	1.13575	0.217852
Fatty acids	MUFA (mmol/l)	2252	14	1.04405	0.624959	1.74419	0.869218	1639	21	1.03158	0.679265	1.56662	0.884061	1522	25	0.98591	0.673795	1.4426	0.941751	1182	36	1.04592	0.753998	1.45087	0.788003
Fatty acids	Saturated fatty acids (mmol/l)	2252	14	1.02302	0.602784	1.73621	0.932807	1639	21	1.0325	0.666825	1.59869	0.886006	1522	25	1.17371	0.809531	1.70173	0.398053	1182	36	1.05176	0.753971	1.46717	0.766353
Fatty acids ratios	Docosahexaenoic acid (%)	2252	14	1.16532	0.710819	1.91043	0.544115	1639	21	0.962833	0.596978	1.5529	0.876582	1522	25	1.07308	0.726793	1.58436	0.722751	1182	36	1.01502	0.722378	1.42621	0.931542
Fatty acids ratios	Linoleic acid (%)	2252	14	1.02937	0.602088	1.75989	0.915742	1639	21	0.543176	0.363734	0.811141	0.00285439	1522	25	0.883587	0.592664	1.31732	0.54358	1182	36	0.683272	0.496587	0.940139	0.0193322
Fatty acids ratios	Conjugated linoleic acid (%)	2250	14	1.16109	0.781474	1.7251	0.459689	1637	21	1.19452	0.855228	1.66843	0.297122	1520	25	1.19398	0.873434	1.63217	0.266332	1182	36	1.20043	0.921047	1.56455	0.176536
Fatty acids ratios	n-3 fatty acids (%)	2252	14	1.12512	0.698742	1.81167	0.627648	1639	21	1.08753	0.693469	1.70551	0.714742	1522	25	1.1864	0.822022	1.7123	0.361222	1182	36	1.14588	0.838379	1.56615	0.393016
Fatty acids ratios	n-6 fatty acids (%)	2252	14	1.08697	0.628092	1.88111	0.765683	1639	21	0.646157	0.444387	0.93954	0.0222258	1522	25	0.887592	0.606026	1.29998	0.540226	1182	36	0.729879	0.539603	0.987251	0.0410299
Fatty acids ratios	PUFA (%)	2252	14	1.11201	0.639117	1.93482	0.707119	1639	21	0.672163	0.463275	0.975238	0.036438	1522	25	0.924053	0.630711	1.35383	0.685224	1182	36	0.755237	0.558318	1.02161	0.0685665
Fatty acids ratios	MUFA (%)	2252	14	1.03567	0.611607	1.75378	0.896223	1639	21	1.21633	0.802228	1.8442	0.3564	1522	25	0.868811	0.575566	1.31146	0.503256	1182	36	1.12964	0.813009	1.56957	0.467609
Fatty acids ratios	Saturated fatty acids (%)	2252	14	0.802367	0.464644	1.38556	0.42954	1639	21	1.59596	1.02943	2.47425	0.0366513	1522	25	1.36616	0.934864	1.99642	0.106967	1182	36	1.3351	0.961601	1.85368	0.0843279
Glycolysis related metabolites	Glucose (mmol/l)	2242	14	1.34687	0.858166	2.11388	0.19537	1630	21	0.956276	0.601848	1.51943	0.849904	1512	25	0.656812	0.411278	1.04893	0.078415	1174	36	0.771951	0.534992	1.11386	0.166497
Glycolysis related metabolites	Lactate (mmol/l)	2254	14	0.854944	0.473838	1.54257	0.602739	1641	21	0.925277	0.601821	1.42258	0.723432	1523	25	1.09919	0.773677	1.56166	0.597613	1182	36	0.945387	0.671629	1.33073	0.747486
Glycolysis related metabolites	Citrate (mmol/l)	2249	14	1.42238	0.873081	2.31728	0.157095	1637	21	1.19397	0.75353	1.89183	0.4503	1519	25	1.0084	0.662917	1.53393	0.968825	1179	36	1.1187	0.792533	1.5791	0.523604
Amino acids	Alanine (mmol/l)	2253	14	0.761674	0.428291	1.35456	0.354031	1640	21	1.32215	0.864649	2.02174	0.197468	1522	25	1.01498	0.671844	1.53336	0.943701	1182	36	1.1185	0.800682	1.56247	0.511426
Amino acids	Glutamine (mmol/l)	2249	14	0.975771	0.576378	1.65192	0.927245	1637	21	0.878227	0.569645	1.35397	0.556591	1519	25	1.06154	0.707891	1.59186	0.772674	1179	36	1.02367	0.729937	1.43561	0.892142
Amino acids	Histidine (mmol/l)	2249	14	1.16858	0.905821	1.50755	0.230605	1638	21	1.01588	0.708365	1.4569	0.931742	1519	25	0.851402	0.521957	1.38878	0.519318	1178	36	0.950199	0.66339	1.36101	0.780509
Branched-chain amino acids	Isoleucine (mmol/l)	2254	14	1.05125	0.625543	1.76666	0.850334	1641	21	1.1249	0.747334	1.69321	0.5727	1523	25	1.08686	0.749192	1.57673	0.660808	1182	36	1.16552	0.847942	1.60205	0.345315
Branched-chain amino acids	Leucine (mmol/l)	2253	14	1.0489	0.624617	1.76138	0.856749	1640	21	1.01901	0.66181	1.56901	0.93184	1522	25	1.06253	0.724166	1.55899	0.756513	1182	36	1.03727	0.743541	1.44702	0.829451
Branched-chain amino acids	Valine (mmol/l)	2254	14	0.899099	0.512278	1.57801	0.710942	1641	21	1.05052	0.680573	1.62155	0.823917	1523	25	1.10675	0.761525	1.60847	0.594915	1182	36	1.0485	0.749243	1.4673	0.782364
Aromatic amino acids	Phenylalanine (mmol/l)	2249	14	0.911972	0.522354	1.5922	0.745871	1637	21	1.10145	0.717504	1.69086	0.658576	1519	25	0.919961	0.604233	1.40067	0.697306	1178	36	0.993563	0.703405	1.40341	0.970765
Aromatic amino acids	Tyrosine (mmol/l)	2246	14	0.96189	0.557037	1.66099	0.889128	1633	21	1.09682	0.726542	1.6558	0.660112	1515	25	1.29724	0.900916	1.8679	0.161807	1176	36	1.12693	0.819167	1.55031	0.462781
Aromatic amino acids	Phenylalanine/Tyrosine	2246	14	0.936146	0.541703	1.6178	0.813118	1633	21	1.11157	0.720806	1.71419	0.63221	1515	25	0.62012	0.377932	1.01751	0.0585881	1176	36	0.89693	0.621706	1.29399	0.560769
Ketone bodies	Acetate (mmol/l)	2254	14	0.837428	0.461001	1.52122	0.560204	1641	21	0.514211	0.266026	0.993938	0.0479235	1523	25	0.910555	0.596634	1.38965	0.663983	1182	36	0.756334	0.508737	1.12443	0.167492
Ketone bodies	Acetoacetate (mmol/l)	2251	14	1.11223	0.724493	1.70748	0.626719	1640	21	0.754694	0.391702	1.45407	0.400278	1522	25	1.07816	0.742755	1.56502	0.692247	1182	36	1.03018	0.736662	1.44065	0.862042
Ketone bodies	Beta-hydroxybutyrate (mmol/l)	2253	14	1.20825	0.859676	1.69817	0.276015	1641	21	0.617427	0.238666	1.59728	0.320074	1523	25	0.763048	0.371591	1.56689	0.461333	1182	36	0.809559	0.484832	1.35178	0.41929
Fluid balance	Creatinine (mmol/l)	2249	14	1.17229	0.753699	1.82335	0.480614	1636	21	1.27054	0.829509	1.94605	0.271029	1518	25	0.796853	0.508678	1.24828	0.321399	1178	36	1.0566	0.775536	1.43953	0.727136
Fluid balance	Albumin (signal area)	2250	14	1.22694	0.711356	2.11621	0.462111	1638	21	1.08423	0.686491	1.7124	0.728741	1520	25	0.935523	0.621279	1.40871	0.749624	1179	36	0.954911	0.678315	1.34429	0.791468
Inflammation	Glycoprotein acetyls (mmol/l)	2253	14	0.894485	0.504118	1.58713	0.703111	1640	21	0.68684	0.408468	1.15492	0.156555	1522	25	0.864722	0.556488	1.34368	0.51807	1182	36	0.84505	0.582045	1.2269	0.376146
